# Supplementary material for: Effects of Regular Exercise on Peripheral Brain-Derived Neurotrophic Factor in Neurological and Non-Neurological Populations: A Meta-Analysis with Meta-Regression
Source: Brain Sci. 2025 Dec 27;16(1):39. doi: 10.3390/brainsci16010039 (PMC12839404; doi:10.3390/brainsci16010039)
Supplement: Supplementary file 1 [file brainsci-16-00039-s001.zip]

Archive with 1 entries (1 files):
- brainsci-3923013-supplementary.pdf
